# Supplementary material for: Risk of depression, suicide and psychosis with hydroxychloroquine treatment for rheumatoid arthritis: a multinational network cohort study
Source: Rheumatology (Oxford). 2020 Dec 25;60(7):3222–34. doi: 10.1093/rheumatology/keaa771 (PMC7798671; doi:10.1093/rheumatology/keaa771)
Supplement: keaa771_Supplementary_Data [file keaa771_Supplementary_Data.zip]

Archive with 2 entries (2 files):
- rhe-20-2034-File004.docx
- rhe-20-2034-File005.docx
